# Supplementary material for: Bypassing Evolution of Bacterial Resistance to Phages: The Example of Hyper-Aggressive Phage 0524phi7-1
Source: Int J Mol Sci. 2025 Mar 23;26(7):2914. doi: 10.3390/ijms26072914 (PMC11988461; doi:10.3390/ijms26072914)
Supplement: Supplementary file 1 [file ijms-26-02914-s001.zip]

Archive with 1 entries (1 files):
- ijms-3491366-supplementary.pdf
